# Supplementary material for: Kalata B1 Enhances Temozolomide Toxicity to Glioblastoma Cells
Source: Biomedicines. 2024 Sep 28;12(10):2216. doi: 10.3390/biomedicines12102216 (PMC11505038; doi:10.3390/biomedicines12102216)
Supplement: Supplementary file 1 [file biomedicines-12-02216-s001.zip]

Archive with 1 entries (1 files):
- biomedicines-3060119-supplementary.pdf
